# Supplementary material for: Physical Activity Telecoaching in Post-Surgical NSCLC Patients: A Mixed-Methods Pilot Study Exploring Feasibility, Acceptability and Actual Usage
Source: Cancers (Basel). 2025 Sep 2;17(17):2886. doi: 10.3390/cancers17172886 (PMC12427458; doi:10.3390/cancers17172886)
Supplement: Supplementary file 1 [file cancers-17-02886-s001.zip]

Archive with 1 entries (1 files):
- cancers-3778345-supplementary.pdf
